# Supplementary material for: Inorganic Nanoparticles: Tools to Emphasize the Janus Face of Amphotericin B
Source: Antibiotics (Basel). 2023 Oct 15;12(10):1543. doi: 10.3390/antibiotics12101543 (PMC10604816; doi:10.3390/antibiotics12101543)
Supplement: Supplementary file 1 [file antibiotics-12-01543-s001.zip]

Archive with 1 entries (1 files):
- antibiotics-2656516-SI.pdf
